# Supplementary material for: Multiparametric imaging with heterogeneous radiofrequency fields
Source: Nat Commun. 2016 Aug 16;7:12445. doi: 10.1038/ncomms12445 (PMC4990694; doi:10.1038/ncomms12445)
Supplement: Supplementary Data 1 — The relative driving voltages and phase increments used in the PnP-MRF sequence [file ncomms12445-s2.txt]

##############################################
[Normalized transmit amplitudes for channel 1]
##############################################

0.14798937011859484
0.
0.1273265996700693
0.
0.17763152401378846
0.
0.19151252021638984
0.
0.12341843675995641
0.
0.1923264701212061
0.
0.14172857231892258
0.
0.1306198775234524
0.
0.14904993914887305
0.
0.13067864169548257
0.
0.13984337938088248
0.
0.15586945694481405
0.
0.13743881811814052
0.
0.18718212280579036
0.
0.1600290222694014
0.
0.1553450889188834
0.
0.16674472042951113
0.
0.1483897644558049
0.
0.1400904371705465
0.
0.1573918598109021
0.
0.1345557118500492
0.
0.12287201945652855
0.
0.14062935683778785
0.
0.18408066379202281
0.
0.14289418921708086
0.
0.14000308199661446
0.
0.1816382963963276
0.
0.1343283594723994
0.
0.1474506918897817
0.
0.19353457626551387
0.
0.33600004654930204
0.
0.3380033575470862
0.
0.3261975102503488
0.
0.3874341624952491
0.
0.36476755949677964
0.
0.3867393165131506
0.
0.33048612264096827
0.
0.3988459205436804
0.
0.36946274399234746
0.
0.3320165106751809
0.
0.39634091172535213
0.
0.35405819272053596
0.
0.3744084664875902
0.
0.38328183143339634
0.
0.35719139870852873
0.
0.31644590788453714
0.
0.3712445109065101
0.
0.340928438588051
0.
0.3086170773125038
0.
0.34773955826628705
0.
0.39413097014306475
0.
0.3943978083318603
0.
0.351525824775599
0.
0.31486077965378806
0.
0.38614042909961066
0.
0.33823262272005233
0.
0.3516915263631881
0.
0.3070978609662789
0.
0.30067188698744296
0.
0.3089991118250004
0.
0.31769730608784363
0.2863646413646691
0.3390695946282807
0.3536841646671392
0.425083591774455
0.3548388006579168
0.41820353871388954
0.4252390439549434
0.4779939004395153
0.46786688819170474
0.48387200720357415
0.47496710525209995
0.5117667767867031
0.481414974260564
0.5251093568253788
0.5476735871617284
0.5771998706825621
0.5612990007696
0.563294751362314
0.5622898916962873
0.6044857256598558
0.577060448692674
0.6076602092843704
0.670769612627883
0.7042523071323993
0.7229061946946576
0.7154911589360071
0.6786097383611669
0.7552403187009952
0.7585999071429051
0.7021847291266684
0.7725262403680007
0.7105444705187892
0.738047954174967
0.7795093103128166
0.7724926330794011
0.7872939430855395
0.758568513534655
0.7695821073442055
0.8530660774088473
0.8512152849119242
0.8510653863545492
0.8725496841351178
0.8692882180274575
0.8372661499912304
0.8763327000561918
0.8787669410510378
0.8236963919665898
0.8692348216782074
0.9004259798665567
0.9207816686964397
0.9128196680839292
0.8916683520109214
0.9291476500192214
0.9152665267628239
0.9460048997830457
0.8955649165536548
0.9139519892140986
0.8666966987857968
0.912209326107649
0.9359047885909995
0.9210250713629217
0.9891337979864073
0.9524714870997404
0.87113160854507
0.9639417165434849
0.9963408636091637
0.91696028585272
0.9596153120548628
0.9722224394199364
0.922450635291155
0.9813665896669603
0.8869598621552544
0.8668671095930828
0.9880869877911131
0.9941027717950219
0.9368195573967606
0.9382486048930471
0.9997475706249774
0.9303254469665272
0.8877920276275106
0.928868439002446
0.8666771848676091
0.9793309413587272
0.9697521847581743
0.9594920308699506
0.9793451992872457
0.906914691381714
0.9621202425896789
0.8971809911770816
0.9028577935488311
0.8845925269805027
0.9143249449992601
0.9953547327425314
0.991983018690982
0.968912608613278
0.9642772580700615
0.9595766948626262
0.9653052348249711
0.9214798669922246
0.9408447545733927
0.8586600849194409
0.9606144899280846
0.9587430119513431
0.858313696975947
0.8612708774565677
0.9106615757614498
0.9358552332889977
0.9579588551367565
0.8596053558130738
0.9938631367537585
0.8863317458140672
0.9977784505879417
0.9916676111301346
0.8672246255676186
0.9088814753854222
0.921610459669473
0.954883590120521
0.9726202677983247
0.9150430644017459
0.
0.1043166264375715
0.
0.10029171262403846
0.
0.15722165566973026
0.
0.14592475093257298
0.
0.0962526569165258
0.
0.10446799549019603
0.
0.15410240071903922
0.
0.1308226101845886
0.
0.1402987125782582
0.
0.13369061569485932
0.
0.14537137119441806
0.
0.12149217632114394
0.
0.10063513390475237
0.
0.10356836693355434
0.
0.10484373999106236
0.
0.11592743405653488
0.
0.13115651418707633
0.
0.15365876425691286
0.
0.1063093018084602
0.
0.12508621771739026
0.
0.1536632984027816
0.
0.0973129169693868
0.
0.15031554187694074
0.
0.14190645689915699
0.
0.1420662323054896
0.
0.1594497534059591
0.
0.13737433334144497
0.
0.11832604848440685
0.
0.10933613774174865
0.
0.15657099085870055
0.
0.31189090898643695
0.
0.3072640034025672
0.
0.2447781062213105
0.
0.28193092991964885
0.
0.28555422940310854
0.
0.26552815867469204
0.
0.307462349935913
0.
0.31422735211158664
0.
0.3025045438329839
0.
0.2792045274978274
0.
0.2818573704635809
0.
0.2683403809992644
0.
0.30690153540262627
0.
0.3032419994751614
0.
0.2836777178318854
0.
0.2506683286555358
0.
0.3015060539861976
0.
0.2563509505726724
0.
0.2478292212558787
0.
0.29225432694637044
0.
0.3089218432287558
0.
0.25001881697932427
0.
0.26711790400003627
0.
0.300308916427259
0.
0.28198545583195633
0.
0.30142536439499124
0.
0.254091051251986
0.
0.26298339137287513
0.
0.24543346713589204
0.
0.3029999806684651
0.
0.
0.
0.
0.
0.
0.
0.
0.
0.
0.
0.
0.
0.
0.
0.
0.
0.
0.
0.
0.
0.
0.
0.
0.
0.
0.
0.
0.
0.
0.
0.
0.
0.
0.
0.
0.
0.
0.
0.
0.
0.
0.
0.
0.
0.
0.
0.
0.
0.
0.
0.
0.
0.
0.
0.
0.
0.
0.
0.
0.
0.
0.
0.
0.
0.
0.
0.
0.
0.
0.
0.
0.
0.
0.
0.
0.
0.
0.
0.
0.
0.
0.
0.
0.
0.
0.
0.
0.
0.
0.
0.
0.
0.
0.
0.
0.
0.
0.
0.
0.
0.
0.
0.
0.
0.
0.
0.
0.
0.
0.
0.
0.
0.
0.
0.
0.
0.
0.
0.

##############################################
[Normalized transmit amplitudes for channel 2]
##############################################

0.
0.13039578304696436
0.
0.12536464078004808
0.
0.19652706958716282
0.
0.18240593866571622
0.
0.12031582114565725
0.
0.13058499436274504
0.
0.192628000898799
0.
0.16352826273073573
0.
0.17537339072282276
0.
0.16711326961857415
0.
0.18171421399302257
0.
0.1518652204014299
0.
0.12579391738094045
0.
0.12946045866694292
0.
0.13105467498882795
0.
0.1449092925706686
0.
0.1639456427338454
0.
0.19207345532114106
0.
0.13288662726057524
0.
0.15635777214673782
0.
0.19207912300347696
0.
0.1216411462117335
0.
0.1878944273461759
0.
0.17738307112394622
0.
0.17758279038186198
0.
0.19931219175744885
0.
0.17171791667680622
0.
0.14790756060550855
0.
0.1366701721771858
0.
0.19571373857337568
0.
0.38986363623304615
0.
0.384080004253209
0.
0.3059726327766381
0.
0.35241366239956107
0.
0.3569427867538857
0.
0.33191019834336505
0.
0.3843279374198912
0.
0.3927841901394833
0.
0.3781306797912299
0.
0.3490056593722843
0.
0.3523217130794761
0.
0.3354254762490805
0.
0.3836269192532828
0.
0.3790524993439517
0.
0.35459714728985675
0.
0.31333541081941974
0.
0.376882567482747
0.
0.3204386882158405
0.
0.30978652656984834
0.
0.36531790868296304
0.
0.38615230403594475
0.
0.31252352122415533
0.
0.3338973800000453
0.
0.37538614553407373
0.
0.3524818197899454
0.
0.376781705493739
0.
0.31761381406498246
0.
0.3287292392160939
0.
0.30679183391986503
0.
0.37874997583558134
0.
0.
0.
0.
0.
0.
0.
0.
0.
0.
0.
0.
0.
0.
0.
0.
0.
0.
0.
0.
0.
0.
0.
0.
0.
0.
0.
0.
0.
0.
0.
0.
0.
0.
0.
0.
0.
0.
0.
0.
0.
0.
0.
0.
0.
0.
0.
0.
0.
0.
0.
0.
0.
0.
0.
0.
0.
0.
0.
0.
0.
0.
0.
0.
0.
0.
0.
0.
0.
0.
0.
0.
0.
0.
0.
0.
0.
0.
0.
0.
0.
0.
0.
0.
0.
0.
0.
0.
0.
0.
0.
0.
0.
0.
0.
0.
0.
0.
0.
0.
0.
0.
0.
0.
0.
0.
0.
0.
0.
0.
0.
0.
0.
0.
0.
0.
0.
0.
0.
0.
0.11839149609487587
0.
0.10186127973605544
0.
0.14210521921103078
0.
0.1532100161731119
0.
0.09873474940796513
0.
0.1538611760969649
0.
0.11338285785513808
0.
0.10449590201876191
0.
0.11923995131909844
0.
0.10454291335638606
0.
0.11187470350470599
0.
0.12469556555585125
0.
0.10995105449451242
0.
0.1497456982446323
0.
0.12802321781552115
0.
0.12427607113510673
0.
0.1333957763436089
0.
0.11871181156464393
0.
0.1120723497364372
0.
0.12591348784872167
0.
0.10764456948003936
0.
0.09829761556522285
0.
0.11250348547023029
0.
0.14726453103361825
0.
0.11431535137366469
0.
0.11200246559729157
0.
0.14531063711706207
0.
0.10746268757791953
0.
0.11796055351182536
0.
0.1548276610124111
0.
0.2688000372394416
0.
0.270402686037669
0.
0.2609580082002791
0.
0.3099473299961993
0.
0.29181404759742374
0.
0.3093914532105205
0.
0.2643888981127746
0.
0.31907673643494433
0.
0.295570195193878
0.
0.26561320854014475
0.
0.31707272938028175
0.
0.2832465541764288
0.
0.29952677319007215
0.
0.30662546514671707
0.
0.285753118966823
0.
0.2531567263076297
0.
0.2969956087252081
0.
0.2727427508704408
0.
0.24689366185000305
0.
0.27819164661302964
0.
0.31530477611445185
0.
0.3155182466654882
0.
0.2812206598204792
0.
0.25188862372303045
0.
0.30891234327968853
0.
0.2705860981760419
0.
0.2813532210905505
0.
0.2456782887730231
0.
0.24053750958995437
0.
0.24719928946000033
0.
0.31769730608784363
0.2863646413646691
0.3390695946282807
0.3536841646671392
0.425083591774455
0.3548388006579168
0.41820353871388954
0.4252390439549434
0.4779939004395153
0.46786688819170474
0.48387200720357415
0.47496710525209995
0.5117667767867031
0.481414974260564
0.5251093568253788
0.5476735871617284
0.5771998706825621
0.5612990007696
0.563294751362314
0.5622898916962873
0.6044857256598558
0.577060448692674
0.6076602092843704
0.670769612627883
0.7042523071323993
0.7229061946946576
0.7154911589360071
0.6786097383611669
0.7552403187009952
0.7585999071429051
0.7021847291266684
0.7725262403680007
0.7105444705187892
0.738047954174967
0.7795093103128166
0.7724926330794011
0.7872939430855395
0.758568513534655
0.7695821073442055
0.8530660774088473
0.8512152849119242
0.8510653863545492
0.8725496841351178
0.8692882180274575
0.8372661499912304
0.8763327000561918
0.8787669410510378
0.8236963919665898
0.8692348216782074
0.9004259798665567
0.9207816686964397
0.9128196680839292
0.8916683520109214
0.9291476500192214
0.9152665267628239
0.9460048997830457
0.8955649165536548
0.9139519892140986
0.8666966987857968
0.912209326107649
0.8929064933300248
0.8707518602211406
0.9528040832689103
0.8958824520396614
0.9437306423153718
0.948858937533325
0.9970718303484378
0.9870895104452313
0.9636015135882007
0.9040811268297435
0.9259608474246495
0.9765741919869162
0.9392865218377713
0.8549104351285091
0.8847254724182785
0.9283317740042617
0.9293393588702137
0.9908448010700894
0.8980749983747489
0.9579586117548349
0.8902363076228911
0.8890416138012069
0.8856519887463115
0.9488381549726961
0.9164244039126005
0.936375113750817
0.8891702426664547
0.8610064020307683
0.9598446400147123
0.8531283850662261
0.9342331929217934
0.9199790204444536
0.9448556141081814
0.850731862097692
0.960994696221745
0.9012175906737733
0.9554164121217648
0.935738746610297
0.9028486326774917
0.9857904996366045
0.92074818011808
0.9886185567311845
0.9629510986250148
0.8641250011471346
0.8618252091159051
0.8999437054538039
0.9510321037988746
0.9537221057077749
0.9563945259754649
0.9324959959803223
0.9941112089014928
0.8734464828959345
0.9832891908576069
0.9097399151550138
0.9533397528435053
0.8618638081594149
0.9079015550769394
0.9488221288200759
0.9155373472760989
0.9768455041122381

##############################################
[Phases in radians for channel 1]
##############################################

0.8726646259971648
0.
5.235987755982989
0.
0.5235987755982988
0.
5.585053606381854
0.
1.5707963267948966
0.
1.0471975511965976
0.
4.014257279586958
0.
4.1887902047863905
0.
1.5707963267948966
0.
2.443460952792061
0.
0.5235987755982988
0.
2.0943951023931953
0.
0.8726646259971648
0.
3.141592653589793
0.
2.6179938779914944
0.
5.585053606381854
0.
5.759586531581287
0.
3.141592653589793
0.
4.014257279586958
0.
2.0943951023931953
0.
3.6651914291880923
0.
2.443460952792061
0.
4.71238898038469
0.
4.1887902047863905
0.
0.8726646259971648
0.
1.0471975511965976
0.
4.71238898038469
0.
5.585053606381854
0.
3.6651914291880923
0.
5.235987755982989
0.
4.014257279586958
0.
0.
0.
5.759586531581287
0.
2.443460952792061
0.
2.6179938779914944
0.
0.
0.
0.8726646259971648
0.
5.235987755982989
0.
0.5235987755982988
0.
5.585053606381854
0.
1.5707963267948966
0.
1.0471975511965976
0.
4.014257279586958
0.
4.1887902047863905
0.
1.5707963267948966
0.
2.443460952792061
0.
0.5235987755982988
0.
2.0943951023931953
0.
0.8726646259971648
0.
3.141592653589793
0.
2.6179938779914944
0.
5.585053606381854
0.
5.759586531581287
0.
3.141592653589793
0.
4.014257279586958
0.
2.0943951023931953
0.
3.6651914291880923
0.
2.443460952792061
0.
4.71238898038469
0.
4.1887902047863905
0.
3.141592653589793
0.
3.141592653589793
0.
3.141592653589793
0.
3.141592653589793
0.
3.141592653589793
0.
3.141592653589793
0.
3.141592653589793
0.
3.141592653589793
0.
3.141592653589793
0.
3.141592653589793
0.
3.141592653589793
0.
3.141592653589793
0.
3.141592653589793
0.
3.141592653589793
0.
3.141592653589793
0.
3.141592653589793
0.
3.141592653589793
0.
3.141592653589793
0.
3.141592653589793
0.
3.141592653589793
0.
3.141592653589793
0.
3.141592653589793
0.
3.141592653589793
0.
3.141592653589793
0.
3.141592653589793
0.
3.141592653589793
0.
3.141592653589793
0.
3.141592653589793
0.
3.141592653589793
0.
3.141592653589793
0.
3.141592653589793
0.
3.141592653589793
0.
3.141592653589793
0.
3.141592653589793
0.
3.141592653589793
0.
3.141592653589793
0.
3.141592653589793
0.
3.141592653589793
0.
3.141592653589793
0.
3.141592653589793
0.
3.141592653589793
0.
3.141592653589793
0.
3.141592653589793
0.
3.141592653589793
0.
3.141592653589793
0.
3.141592653589793
0.
3.141592653589793
0.
3.141592653589793
0.
3.141592653589793
0.
3.141592653589793
0.
3.141592653589793
0.
3.141592653589793
0.
3.141592653589793
0.
3.141592653589793
0.
3.141592653589793
0.
3.141592653589793
0.
3.141592653589793
0.
3.141592653589793
0.
3.141592653589793
0.
3.141592653589793
0.
0.
2.6179938779914944
0.
2.443460952792061
0.
5.759586531581287
0.
0.
0.
4.014257279586958
0.
5.235987755982989
0.
3.6651914291880923
0.
5.585053606381854
0.
4.71238898038469
0.
1.0471975511965976
0.
0.8726646259971648
0.
4.1887902047863905
0.
4.71238898038469
0.
2.443460952792061
0.
3.6651914291880923
0.
2.0943951023931953
0.
4.014257279586958
0.
3.141592653589793
0.
5.759586531581287
0.
5.585053606381854
0.
2.6179938779914944
0.
3.141592653589793
0.
0.8726646259971648
0.
2.0943951023931953
0.
0.5235987755982988
0.
2.443460952792061
0.
1.5707963267948966
0.
4.1887902047863905
0.
4.014257279586958
0.
1.0471975511965976
0.
1.5707963267948966
0.
5.585053606381854
0.
0.5235987755982988
0.
5.235987755982989
0.
0.8726646259971648
0.
0.
0.
2.6179938779914944
0.
2.443460952792061
0.
5.759586531581287
0.
0.
0.
4.014257279586958
0.
5.235987755982989
0.
3.6651914291880923
0.
5.585053606381854
0.
4.71238898038469
0.
1.0471975511965976
0.
0.8726646259971648
0.
4.1887902047863905
0.
4.71238898038469
0.
2.443460952792061
0.
3.6651914291880923
0.
2.0943951023931953
0.
4.014257279586958
0.
3.141592653589793
0.
5.759586531581287
0.
5.585053606381854
0.
2.6179938779914944
0.
3.141592653589793
0.
0.8726646259971648
0.
2.0943951023931953
0.
0.
0.
0.
0.
0.
0.
0.
0.
0.
0.
0.
0.
0.
0.
0.
0.
0.
0.
0.
0.
0.
0.
0.
0.
0.
0.
0.
0.
0.
0.
0.
0.
0.
0.
0.
0.
0.
0.
0.
0.
0.
0.
0.
0.
0.
0.
0.
0.
0.
0.
0.
0.
0.
0.
0.
0.
0.
0.
0.
0.
0.
0.
0.
0.
0.
0.
0.
0.
0.
0.
0.
0.
0.
0.
0.
0.
0.
0.
0.
0.
0.
0.
0.
0.
0.
0.
0.
0.
0.
0.
0.
0.
0.
0.
0.
0.
0.
0.
0.
0.
0.
0.
0.
0.
0.
0.
0.
0.
0.
0.
0.
0.
0.
0.
0.
0.
0.
0.
0.

##############################################
[Phases in radians for channel 2]
##############################################

0.
2.6179938779914944
0.
2.443460952792061
0.
5.759586531581287
0.
0.
0.
4.014257279586958
0.
5.235987755982989
0.
3.6651914291880923
0.
5.585053606381854
0.
4.71238898038469
0.
1.0471975511965976
0.
0.8726646259971648
0.
4.1887902047863905
0.
4.71238898038469
0.
2.443460952792061
0.
3.6651914291880923
0.
2.0943951023931953
0.
4.014257279586958
0.
3.141592653589793
0.
5.759586531581287
0.
5.585053606381854
0.
2.6179938779914944
0.
3.141592653589793
0.
0.8726646259971648
0.
2.0943951023931953
0.
0.5235987755982988
0.
2.443460952792061
0.
1.5707963267948966
0.
4.1887902047863905
0.
4.014257279586958
0.
1.0471975511965976
0.
1.5707963267948966
0.
5.585053606381854
0.
0.5235987755982988
0.
5.235987755982989
0.
0.8726646259971648
0.
0.
0.
2.6179938779914944
0.
2.443460952792061
0.
5.759586531581287
0.
0.
0.
4.014257279586958
0.
5.235987755982989
0.
3.6651914291880923
0.
5.585053606381854
0.
4.71238898038469
0.
1.0471975511965976
0.
0.8726646259971648
0.
4.1887902047863905
0.
4.71238898038469
0.
2.443460952792061
0.
3.6651914291880923
0.
2.0943951023931953
0.
4.014257279586958
0.
3.141592653589793
0.
5.759586531581287
0.
5.585053606381854
0.
2.6179938779914944
0.
3.141592653589793
0.
0.8726646259971648
0.
2.0943951023931953
0.
0.
0.
0.
0.
0.
0.
0.
0.
0.
0.
0.
0.
0.
0.
0.
0.
0.
0.
0.
0.
0.
0.
0.
0.
0.
0.
0.
0.
0.
0.
0.
0.
0.
0.
0.
0.
0.
0.
0.
0.
0.
0.
0.
0.
0.
0.
0.
0.
0.
0.
0.
0.
0.
0.
0.
0.
0.
0.
0.
0.
0.
0.
0.
0.
0.
0.
0.
0.
0.
0.
0.
0.
0.
0.
0.
0.
0.
0.
0.
0.
0.
0.
0.
0.
0.
0.
0.
0.
0.
0.
0.
0.
0.
0.
0.
0.
0.
0.
0.
0.
0.
0.
0.
0.
0.
0.
0.
0.
0.
0.
0.
0.
0.
0.
0.
0.
0.
0.
0.
0.8726646259971648
0.
5.235987755982989
0.
0.5235987755982988
0.
5.585053606381854
0.
1.5707963267948966
0.
1.0471975511965976
0.
4.014257279586958
0.
4.1887902047863905
0.
1.5707963267948966
0.
2.443460952792061
0.
0.5235987755982988
0.
2.0943951023931953
0.
0.8726646259971648
0.
3.141592653589793
0.
2.6179938779914944
0.
5.585053606381854
0.
5.759586531581287
0.
3.141592653589793
0.
4.014257279586958
0.
2.0943951023931953
0.
3.6651914291880923
0.
2.443460952792061
0.
4.71238898038469
0.
4.1887902047863905
0.
0.8726646259971648
0.
1.0471975511965976
0.
4.71238898038469
0.
5.585053606381854
0.
3.6651914291880923
0.
5.235987755982989
0.
4.014257279586958
0.
0.
0.
5.759586531581287
0.
2.443460952792061
0.
2.6179938779914944
0.
0.
0.
0.8726646259971648
0.
5.235987755982989
0.
0.5235987755982988
0.
5.585053606381854
0.
1.5707963267948966
0.
1.0471975511965976
0.
4.014257279586958
0.
4.1887902047863905
0.
1.5707963267948966
0.
2.443460952792061
0.
0.5235987755982988
0.
2.0943951023931953
0.
0.8726646259971648
0.
3.141592653589793
0.
2.6179938779914944
0.
5.585053606381854
0.
5.759586531581287
0.
3.141592653589793
0.
4.014257279586958
0.
2.0943951023931953
0.
3.6651914291880923
0.
2.443460952792061
0.
4.71238898038469
0.
4.1887902047863905
0.
3.141592653589793
0.
3.141592653589793
0.
3.141592653589793
0.
3.141592653589793
0.
3.141592653589793
0.
3.141592653589793
0.
3.141592653589793
0.
3.141592653589793
0.
3.141592653589793
0.
3.141592653589793
0.
3.141592653589793
0.
3.141592653589793
0.
3.141592653589793
0.
3.141592653589793
0.
3.141592653589793
0.
3.141592653589793
0.
3.141592653589793
0.
3.141592653589793
0.
3.141592653589793
0.
3.141592653589793
0.
3.141592653589793
0.
3.141592653589793
0.
3.141592653589793
0.
3.141592653589793
0.
3.141592653589793
0.
3.141592653589793
0.
3.141592653589793
0.
3.141592653589793
0.
3.141592653589793
0.
3.141592653589793
0.
3.141592653589793
0.
3.141592653589793
0.
3.141592653589793
0.
3.141592653589793
0.
3.141592653589793
0.
3.141592653589793
0.
3.141592653589793
0.
3.141592653589793
0.
3.141592653589793
0.
3.141592653589793
0.
3.141592653589793
0.
3.141592653589793
0.
3.141592653589793
0.
3.141592653589793
0.
3.141592653589793
0.
3.141592653589793
0.
3.141592653589793
0.
3.141592653589793
0.
3.141592653589793
0.
3.141592653589793
0.
3.141592653589793
0.
3.141592653589793
0.
3.141592653589793
0.
3.141592653589793
0.
3.141592653589793
0.
3.141592653589793
0.
3.141592653589793
0.
3.141592653589793
0.
3.141592653589793
0.
3.141592653589793
0.
